# Supplementary material for: Metagenomic Functional Shifts to Plant Induced Environmental Changes
Source: Front Microbiol. 2019 Jul 26;10:1682. doi: 10.3389/fmicb.2019.01682 (PMC6676915; doi:10.3389/fmicb.2019.01682)
Supplement: Supplementary file 6 [file Table_3.XLSX]

## Sheet: metaphlan_taxonomy_1.spf
Table S3. Relative abundances of microorganisms, identified in the study
Kingdom	Phylum	Class	Order	Family	Genus	Species	Strain	Relative abandunce, %
k__Bacteria	p__Acidobacteria	c__Acidobacteriia	o__Acidobacteriales	f__Acidobacteriaceae	unclassified	unclassified	unclassified	22.4329
k__Bacteria	p__Proteobacteria	c__Betaproteobacteria	o__Burkholderiales	f__Burkholderiaceae	g__Burkholderia	unclassified	unclassified	19.0703
k__Bacteria	p__Acidobacteria	c__Acidobacteriia	o__Acidobacteriales	f__Acidobacteriaceae	g__Granulicella	unclassified	unclassified	16.1856
k__Bacteria	p__Proteobacteria	c__Alphaproteobacteria	o__Rhizobiales	f__Bradyrhizobiaceae	g__Rhodopseudomonas	unclassified	unclassified	14.4114
k__Bacteria	p__Proteobacteria	c__Alphaproteobacteria	o__Rhizobiales	f__Bradyrhizobiaceae	g__Rhodopseudomonas	s__Rhodopseudomonas_palustris	unclassified	14.1394
k__Bacteria	p__Proteobacteria	c__Alphaproteobacteria	o__Rhizobiales	f__Bradyrhizobiaceae	g__Afipia	unclassified	unclassified	6.81267
k__Bacteria	p__Actinobacteria	c__Actinobacteria	o__Solirubrobacterales	unclassified	unclassified	unclassified	unclassified	2.40591
k__Bacteria	p__Proteobacteria	c__Alphaproteobacteria	o__Rhizobiales	f__Beijerinckiaceae	unclassified	unclassified	unclassified	1.14429
k__Bacteria	p__Actinobacteria	c__Actinobacteria	o__Actinomycetales	f__Nocardiaceae	g__Rhodococcus	s__Rhodococcus_erythropolis	unclassified	1.11565
k__Bacteria	p__Acidobacteria	c__Acidobacteriia	o__Acidobacteriales	f__Acidobacteriaceae	g__Terriglobus	unclassified	unclassified	0.663135
k__Bacteria	p__Proteobacteria	c__Gammaproteobacteria	o__Xanthomonadales	f__Sinobacteraceae	unclassified	unclassified	unclassified	0.391743
k__Bacteria	p__Proteobacteria	c__Alphaproteobacteria	o__Caulobacterales	f__Caulobacteraceae	g__Caulobacter	unclassified	unclassified	0.267463
k__Bacteria	p__Proteobacteria	c__Gammaproteobacteria	o__Pseudomonadales	f__Pseudomonadaceae	g__Pseudomonas	unclassified	unclassified	0.255876
k__Bacteria	p__Actinobacteria	c__Actinobacteria	o__Actinomycetales	f__Pseudonocardiaceae	g__Pseudonocardia	unclassified	unclassified	0.202849
k__Bacteria	p__Proteobacteria	c__Alphaproteobacteria	o__Rhizobiales	f__Phyllobacteriaceae	g__Mesorhizobium	unclassified	unclassified	0.144264
k__Bacteria	p__Proteobacteria	c__Betaproteobacteria	o__Burkholderiales	f__Comamonadaceae	g__Variovorax	unclassified	unclassified	0.130651
k__Bacteria	p__Proteobacteria	c__Gammaproteobacteria	o__Pseudomonadales	f__Pseudomonadaceae	g__Pseudomonas	s__Pseudomonas_stutzeri	unclassified	0.121691
k__Bacteria	p__Proteobacteria	c__Alphaproteobacteria	o__Rhizobiales	f__Bradyrhizobiaceae	g__Bradyrhizobium	s__Bradyrhizobium_japonicum	unclassified	0.0375426
k__Bacteria	p__Actinobacteria	c__Actinobacteria	o__Actinomycetales	f__Mycobacteriaceae	g__Mycobacterium	s__Mycobacterium_intracellulare	unclassified	0.0274787
k__Bacteria	p__Acidobacteria	c__Solibacteres	o__Solibacterales	f__Solibacteraceae	g__Candidatus_Solibacter	s__Candidatus_Solibacter_usitatus	t__GCF_000014905	0.0177989
k__Bacteria	p__Acidobacteria	c__Acidobacteriia	o__Acidobacteriales	f__Acidobacteriaceae	g__Granulicella	s__Granulicella_mallensis	t__GCF_000178955	0.0140898
k__Bacteria	p__Proteobacteria	c__Gammaproteobacteria	o__Xanthomonadales	f__Xanthomonadaceae	g__Rhodanobacter	unclassified	unclassified	0.00723717
