# Supplementary material for: Metagenomic Functional Shifts to Plant Induced Environmental Changes
Source: Front Microbiol. 2019 Jul 26;10:1682. doi: 10.3389/fmicb.2019.01682 (PMC6676915; doi:10.3389/fmicb.2019.01682)
Supplement: Supplementary file 7 [file Table_4.XLSX]

## Sheet: Pathways_Bulk_rhizo_Welch_Benja
Table S4. Pathways deferentially represented between bulk soil and rhizosphere
NAME	Categories	Pathway	Bulk: mean rel. freq. (%)	Rhizosphere: mean rel. freq. (%)	More_rel_abund
ko00072	1.3. Lipid metabolism	Synthesis and degradation of ketone bodies	2.04246	2.28918	Rhizo
ko02030	4.5. Cell motility	Bacterial chemotaxis	1.12197	1.44733	Rhizo
ko00071	1.3. Lipid metabolism	Fatty acid metabolism	1.07139	1.18871	Rhizo
ko00281	1.9. Metabolism of terpenoids and polyketides	Geraniol degradation	0.749003	0.949105	Rhizo
ko00930	1.11. Xenobiotics biodegradation and metabolism	Caprolactam degradation	0.765231	0.93379	Rhizo
ko00362	1.11. Xenobiotics biodegradation and metabolism	Benzoate degradation	0.60056	0.716902	Rhizo
ko02040	4.5. Cell motility	Flagellar assembly	0.481229	0.712841	Rhizo
ko00310	1.5. Amino acid metabolism	Lysine degradation	0.629682	0.683132	Rhizo
ko00360	1.5. Amino acid metabolism	Phenylalanine metabolism	0.594609	0.67834	Rhizo
ko00350	1.5. Amino acid metabolism	Tyrosine metabolism	0.5666	0.623134	Rhizo
ko00627	1.11. Xenobiotics biodegradation and metabolism	Aminobenzoate degradation	0.418379	0.513103	Rhizo
ko00564	1.3. Lipid metabolism	Glycerophospholipid metabolism	0.425125	0.478435	Rhizo
ko00940	1.10. Biosynthesis of other secondary metabolites	Phenylpropanoid biosynthesis	0.388124	0.478381	Rhizo
ko00624	1.11. Xenobiotics biodegradation and metabolism	Polycyclic aromatic hydrocarbon degradation	0.235284	0.332917	Rhizo
ko00622	1.11. Xenobiotics biodegradation and metabolism	Xylene degradation	0.196821	0.272839	Rhizo
ko00440	1.6. Metabolism of other amino acids	Phosphonate and phosphinate metabolism	0.1325	0.1847	Rhizo
ko00591	1.3. Lipid metabolism	Linoleic acid metabolism	0.0690411	0.141989	Rhizo
ko03008	2.1. Transcription	Ribosome biogenesis in eukaryotes	0.0458264	0.0631578	Rhizo
ko03013	2.1. Transcription	RNA transport	0.00723078	0.0149848	Rhizo
ko05322	6.3. Immune diseases	Systemic lupus erythematosus	0.00392263	0.0131724	Rhizo
ko00061	1.3. Lipid metabolism	Fatty acid biosynthesis	2.04002	1.87343	Bulk
ko00030	1.1. Carbohydrate metabolism	Pentose phosphate pathway	1.62907	1.46114	Bulk
ko00970	2.2. Translation	Aminoacyl-tRNA biosynthesis	1.36157	1.23183	Bulk
ko04112	4.2. Cell growth and death	Cell cycle - Caulobacter	1.34634	1.22348	Bulk
ko04122	2.3. Folding, sorting and degradation	Sulfur relay system	1.21398	1.03999	Bulk
ko00471	1.6. Metabolism of other amino acids	D-Glutamine and D-glutamate metabolism	1.05835	0.894115	Bulk
ko00540	1.7. Glycan biosynthesis and metabolism	Lipopolysaccharide biosynthesis	1.02211	0.856118	Bulk
ko00730	1.8. Metabolism of cofactors and vitamins	Thiamine metabolism	0.948857	0.821179	Bulk
ko00400	1.5. Amino acid metabolism	Phenylalanine, tyrosine and tryptophan biosynthesis	0.862063	0.785568	Bulk
ko00760	1.8. Metabolism of cofactors and vitamins	Nicotinate and nicotinamide metabolism	0.861632	0.806617	Bulk
ko00240	1.4. Nucleotide metabolism	Pyrimidine metabolism	0.777681	0.728364	Bulk
ko00520	1.1. Carbohydrate metabolism	Amino sugar and nucleotide sugar metabolism	0.759473	0.697225	Bulk
ko03420	2.4. Replication and repair	Nucleotide excision repair	0.716026	0.64922	Bulk
ko03450	2.4. Replication and repair	Non-homologous end-joining	0.604753	0.467858	Bulk
ko00510	1.7. Glycan biosynthesis and metabolism	N-Glycan biosynthesis	0.0936274	0.0735278	Bulk
