# Supplementary material for: Metagenomic Functional Shifts to Plant Induced Environmental Changes
Source: Front Microbiol. 2019 Jul 26;10:1682. doi: 10.3389/fmicb.2019.01682 (PMC6676915; doi:10.3389/fmicb.2019.01682)
Supplement: Supplementary file 8 [file Table_5.XLSX]

## Sheet: Table_S5_pathways_nc.scores_001
Table S5. Significant integrations between pathways identified using co-occurrence analysis
Function1	Function2	nc	p
ko04626	ko00791	-0.815851	1.40305e-05
ko00970	ko00627	-0.80575	4.76014e-05
ko04626	ko00910	-0.80575	0.000109298
ko00627	ko00520	-0.736208	0.000376641
ko00540	ko00281	-0.716395	0.00032975
ko00730	ko00360	-0.714452	5.20001e-05
ko00720	ko00460	-0.704351	0.000608205
ko00730	ko00564	-0.700855	0.000887889
ko00627	ko00250	-0.699301	0.000487302
ko00624	ko00520	-0.697747	0.000169642
ko00564	ko00250	-0.696193	0.000746241
ko00624	ko00540	-0.687646	0.00051466
ko00627	ko00030	-0.674048	0.000595173
ko00281	ko00250	-0.674048	0.000558885
ko00970	ko00360	-0.672494	1.73472e-05
ko04122	ko00360	-0.668998	8.83382e-05
ko00970	ko00363	-0.667444	0.000251687
ko00970	ko00624	-0.662393	0.000730407
ko00624	ko00250	-0.648796	0.000456029
ko00520	ko00281	-0.645299	0.000483112
ko00360	ko00250	-0.642191	0.000948552
ko04122	ko03050	-0.637141	0.000209614
ko03410	ko02030	-0.630148	0.000850359
ko04122	ko00627	-0.613442	0.000115921
ko00930	ko00061	-0.605284	0.000855886
ko00930	ko00400	-0.603341	0.000450834
ko03050	ko00730	-0.594794	0.000438467
ko03450	ko00562	-0.586636	0.000568521
ko00540	ko00071	-0.583528	0.000497658
ko03430	ko00071	-0.583139	0.00088403
ko00730	ko00627	-0.583139	0.000925542
ko00360	ko00030	-0.581197	0.000480584
ko00520	ko00350	-0.578089	0.000990385
ko04122	ko03320	-0.57265	0.000991212
ko00350	ko00250	-0.571484	0.000908868
ko03010	ko02010	-0.571484	0.0003771
ko00940	ko00910	-0.567988	0.000557092
ko00540	ko00362	-0.563326	0.000588261
ko00930	ko00540	-0.553225	0.000497298
ko05111	ko00310	-0.551282	0.000907235
ko03070	ko00550	-0.542347	0.000807553
ko03450	ko00564	-0.534577	0.000355338
ko00910	ko00195	-0.507382	0.000195295
ko03450	ko00350	-0.503885	0.000889309
ko00791	ko00100	-0.501166	0.000630617
ko00450	ko00363	-0.494172	0.000822447
ko00400	ko00362	-0.474359	0.000665585
ko00400	ko00350	-0.469308	0.000608735
ko00983	ko00860	0.350427	0.000480563
ko00930	ko00072	0.387335	0.000993959
ko04122	ko00760	0.42735	0.000894795
ko00521	ko00030	0.428516	0.000762295
ko00401	ko00121	0.448329	0.000495416
ko03050	ko00360	0.463869	0.000788998
ko00510	ko00250	0.484071	0.000792291
ko00930	ko00280	0.49728	0.000111028
ko03320	ko00622	0.50272	0.000449079
ko04122	ko00030	0.503497	0.000393933
ko03320	ko00281	0.506605	0.000862721
ko00362	ko00360	0.508547	0.000848823
ko00622	ko00380	0.508936	0.000471477
ko00310	ko00072	0.512432	0.000979384
ko00600	ko00430	0.512821	0.000572708
ko03430	ko00520	0.513986	0.000139845
ko00930	ko00380	0.514763	0.00045382
ko00564	ko00562	0.517094	0.000341234
ko00510	ko00400	0.519037	0.000504924
ko03440	ko00906	0.519814	0.000832893
ko00930	ko00310	0.520979	8.74261e-05
ko04122	ko00785	0.520979	0.00094386
ko00627	ko00350	0.521756	0.000390568
ko00640	ko00633	0.522922	0.000301507
ko04626	ko00230	0.524864	0.000582501
ko03420	ko00250	0.524864	0.000688059
ko03320	ko00380	0.524864	0.000195115
ko00930	ko00410	0.524864	0.000812315
ko03010	ko00670	0.524864	0.000829175
ko00970	ko00785	0.524864	0.000161937
ko03420	ko00970	0.527972	0.000693987
ko00970	ko00230	0.53108	0.000441159
ko00970	ko00400	0.53108	0.00034893
ko04626	ko03018	0.53108	0.000969093
ko00363	ko00360	0.538073	0.000583284
ko00622	ko00410	0.544289	0.00053133
ko00642	ko00621	0.546232	3.21732e-05
ko02010	ko00791	0.55711	0.000126839
ko03320	ko00410	0.56216	0.000435943
ko03050	ko00940	0.562937	0.000476056
ko00281	ko00072	0.567988	0.00034259
ko00360	ko00281	0.567988	0.000443129
ko04122	ko00400	0.569153	0.000954457
ko00906	ko00190	0.56993	0.000392221
ko04122	ko00450	0.571096	0.000860792
ko03060	ko00190	0.571873	0.000437028
ko00785	ko00230	0.57265	0.000831625
ko00785	ko00030	0.573815	0.000537264
ko00627	ko00380	0.573815	0.000286204
ko00627	ko00363	0.574204	5.72558e-05
ko03320	ko00627	0.574204	0.000392868
ko00250	ko00030	0.574981	0.000354397
ko03050	ko00564	0.574981	8.14288e-05
ko00650	ko00640	0.574981	0.000498752
ko00350	ko00281	0.575758	0.000630586
ko02010	ko00980	0.576146	0.000776252
ko00540	ko00400	0.577312	0.000422388
ko00362	ko00280	0.578089	0.000157388
ko00730	ko00450	0.579254	0.000198744
ko00350	ko00071	0.581974	0.000523029
ko00562	ko00350	0.581974	0.000154823
ko02040	ko02030	0.581974	0.000498787
ko03420	ko00230	0.582751	0.000757223
ko00564	ko00440	0.583139	0.000610086
ko04122	ko00730	0.583139	4.40474e-05
ko00500	ko00052	0.586247	0.000733791
ko02040	ko00195	0.586247	0.000419517
ko00930	ko00622	0.586247	0.000601572
ko00730	ko00720	0.586247	0.000438573
ko00362	ko00281	0.590132	5.16458e-05
ko00930	ko00627	0.590132	0.000222416
ko00960	ko00940	0.59324	6.77522e-05
ko04122	ko00130	0.596348	0.000590103
ko00710	ko00270	0.596348	1.54508e-05
ko00930	ko00281	0.596348	7.10411e-05
ko00230	ko00190	0.598291	0.000459802
ko00633	ko00630	0.598291	3.3569e-05
ko00121	ko00120	0.602564	0.000250036
ko04112	ko00061	0.603341	0.000893345
ko00540	ko00520	0.603341	0.000315726
ko02040	ko00564	0.603341	0.000371076
ko00640	ko00620	0.603341	0.000665097
ko04122	ko01055	0.603341	0.000705532
ko03018	ko00190	0.605284	0.000724973
ko03450	ko01051	0.608392	0.000577372
ko03050	ko00511	0.618493	0.000134939
ko00020	ko00010	0.621212	0.00035595
ko00600	ko00040	0.623543	8.10886e-05
ko00051	ko00030	0.62432	0.00027071
ko00940	ko00564	0.629371	0.000227557
ko03060	ko03010	0.629371	6.11378e-05
ko03440	ko03010	0.629371	0.000792737
ko00760	ko00510	0.631313	0.000735919
ko00281	ko00280	0.633256	0.000849139
ko04122	ko00970	0.633256	4.47349e-05
ko00622	ko00350	0.635198	0.000696893
ko00410	ko00310	0.636364	0.000603845
ko04122	ko00521	0.636364	0.000546325
ko00360	ko00350	0.637141	0.000415
ko00785	ko00051	0.638306	0.00095519
ko04112	ko00030	0.639472	0.000950012
ko00500	ko00040	0.639472	0.000441182
ko03440	ko00230	0.639472	7.36891e-05
ko00970	ko00250	0.639472	3.2065e-05
ko00072	ko00071	0.640249	3.17022e-05
ko03010	ko00190	0.641414	6.78418e-05
ko00940	ko00511	0.641414	0.000326828
ko00562	ko00195	0.645299	0.000307083
ko00650	ko00280	0.645299	0.000514432
ko01055	ko00970	0.645299	0.00026717
ko00310	ko00071	0.646465	2.18669e-05
ko00970	ko00061	0.648407	0.000772953
ko00380	ko00280	0.648407	0.000596628
ko00627	ko00410	0.648407	0.000938591
ko00280	ko00071	0.649573	2.63454e-05
ko00410	ko00362	0.649573	0.000457312
ko00710	ko00450	0.649573	0.000500918
ko00680	ko00633	0.649573	0.000122759
ko04626	ko00240	0.651515	7.42025e-05
ko00380	ko00362	0.651515	0.000228882
ko03450	ko00250	0.653458	3.24529e-05
ko00627	ko00071	0.654623	0.000146543
ko03060	ko00240	0.654623	3.89462e-05
ko00362	ko00350	0.654623	9.44154e-05
ko00970	ko00450	0.654623	0.000194506
ko03018	ko00240	0.6554	0.000154599
ko00511	ko00500	0.6554	6.25164e-05
ko04112	ko00730	0.656566	0.000238416
ko00450	ko00030	0.65812	0.000471181
ko04122	ko00250	0.658508	1.83934e-05
ko00450	ko00270	0.659674	0.000124179
ko00627	ko00362	0.659674	1.58409e-05
ko00640	ko00630	0.659674	0.00092314
ko00240	ko00230	0.663559	6.25439e-05
ko00624	ko00281	0.663559	2.81672e-05
ko00627	ko00360	0.663559	4.15842e-06
ko00970	ko00730	0.663559	8.76748e-05
ko00624	ko00071	0.664724	0.000129564
ko00362	ko00310	0.669775	0.000109543
ko00627	ko00622	0.669775	5.24098e-05
ko03018	ko03010	0.669775	3.57854e-05
ko00600	ko00500	0.674825	3.4291e-06
ko00627	ko00281	0.682595	5.1229e-05
ko00720	ko00020	0.684538	0.000196022
ko04626	ko03010	0.694639	7.18244e-05
ko04626	ko03060	0.701632	0.00011708
ko00380	ko00071	0.70474	1.8134e-05
ko00920	ko00270	0.70474	0.000138126
ko00622	ko00362	0.70474	2.47443e-05
ko04122	ko03420	0.70474	1.29884e-05
ko00281	ko00071	0.705905	3.92585e-05
ko02040	ko00940	0.705905	0.000408527
ko01055	ko00030	0.706682	3.31866e-05
ko03018	ko00230	0.706682	0.000333038
ko00627	ko00624	0.706682	1.30529e-05
ko00730	ko00030	0.711733	0.000558107
ko00720	ko00620	0.711733	4.60237e-05
ko04112	ko00720	0.711733	0.000214095
ko00720	ko00710	0.712898	4.8109e-05
ko00930	ko00624	0.714841	7.34729e-06
ko00680	ko00630	0.719891	0.000328817
ko00622	ko00071	0.729992	1.46216e-05
ko03010	ko00240	0.735043	3.6757e-06
ko00930	ko00362	0.735043	2.12772e-07
ko03420	ko00400	0.754079	9.6092e-06
ko00600	ko00511	0.754079	2.49834e-05
ko00980	ko00624	0.754079	4.42018e-05
ko00650	ko00633	0.754079	4.40436e-05
ko00970	ko00030	0.766123	1.81938e-06
ko00410	ko00071	0.766123	3.25593e-05
ko00380	ko00310	0.771173	0.000174507
ko00930	ko00071	0.776224	8.34187e-07
ko03440	ko00240	0.776224	3.92069e-05
ko00310	ko00280	0.776224	1.6187e-08
ko00624	ko00362	0.776224	6.89852e-06
ko00910	ko00791	0.776224	1.00271e-06
ko00940	ko00195	0.777389	1.47366e-05
ko03010	ko00230	0.786325	4.08848e-07
ko00410	ko00380	0.786325	1.25038e-08
ko00362	ko00071	0.832556	2.63618e-07
